# Supplementary material for: An Integrated View of Whole-Tree Hydraulic Architecture. Does Stomatal or Hydraulic Conductance Determine Whole Tree Transpiration?
Source: PLoS One. 2016 May 25;11(5):e0155246. doi: 10.1371/journal.pone.0155246 (PMC4880183; doi:10.1371/journal.pone.0155246)
Supplement: S2 Table — At each hour of the day, values are means of six replicates for each type of plant. (XLSX) [file pone.0155246.s002.xlsx]

## Sheet: Hoja1
S2 Table. Stomatal conductance (gs), transpiration (E), E/gs ratio and vapor pressure deficit (VPD) in P. trifoliata (PT) and Cleopatra mandarin (CM). At each hour of the day, values are means of six replicates for each type of plant
plant	hour	E			gs			E/gs			DPV
		mmol m-2s-1			mmol m-2 s-1			*10-3			Kpa
		average	Standar error		average	Standar error		average	Standar error		average	Standar error
PT	08:00:00	1.03	0.0545578		180	10		5.72222	0.61		1.45	0.18
PT	09:00:00	2.33	0.164674		296.111	36.1202		7.86867	0.73369		1.65824	0.234733
PT	10:00:00	4.267	0.385557		288.5	49.9197		14.7903	1.29667		3.16246	0.298292
PT	11:00:00	4.20333	0.283977		224.444	30.3813		18.7277	1.34534		3.60092	0.113079
PT	12:00:00	4.12474	0.316562		167.895	17.4373		24.5674	0.951973		4.00248	0.100566
PT	13:00:00	3.55176	0.257572		118.824	11.0517		29.8911	0.91585		4.32532	0.22
PT	14:00:00	3.77368	0.269348		106.842	9.71992		35.3202	0.75		5.04102	0.330724
PT	15:00:00	2.08412	0.152092		81.1765	7.40131		25.6739	1.72		3.36952	0.14
PT	16:00:00	1.87944	0.110096		82.2222	7.02728		22.8581	0.809855		3.00103	0.0934667
PT	17:00:00	0.921	0.0545578		60	4.04651		15.35	0.242124		1.86832	0.0532779
CM	08:00:00	0.95	0.0663659		140	10		6.78571	0.15		1.44	0.19
CM	09:00:00	2.24389	0.191211		221.667	17.1546		10.1228	0.713356		1.77274	0.221022
CM	10:00:00	3.45	0.24771		173.889	17.9531		19.8403	1.3174		3.4129	0.326003
CM	11:00:00	2.55556	0.186303		88.8889	9.2845		28.75	0.777863		3.8526	0.22
CM	12:00:00	2.25278	0.203002		67.7778	7.43405		33.2377	1.13541		4.28336	0.118644
CM	13:00:00	2.54333	0.238046		75	8.5654		33.9111	0.91379		4.46782	0.12
CM	14:00:00	2.43111	0.178861		57.7778	4.9544		42.0769	0.98		5.22576	0.33208
CM	15:00:00	1.74111	0.0647968		63.8889	2.57424		27.2522	2.03		3.35382	0.059049
CM	16:00:00	1.61833	0.130136		68.3333	6.32714		23.6829	0.69576		2.93853	0.0975449
CM	17:00:00	0.903182	0.0663659		59.5455	4.57028		15.1679	0.394998		1.83467	0.0483425
