# Supplementary material for: An Integrated View of Whole-Tree Hydraulic Architecture. Does Stomatal or Hydraulic Conductance Determine Whole Tree Transpiration?
Source: PLoS One. 2016 May 25;11(5):e0155246. doi: 10.1371/journal.pone.0155246 (PMC4880183; doi:10.1371/journal.pone.0155246)
Supplement: S3 Table — (XLSX) [file pone.0155246.s003.xlsx]

## Sheet: Hoja1
S3 Table. Histological data correspond to the mean of six independent plants of Poncirus trifoliata and six independent plants of Cleopatra mandarin
		xylem vessel diameter			xylem vessel density			total vessel lumen area
		μm			nº/mm2			μm2/mm2
		average	Standar Error		average	Standar Error		average	Standar Error
	PT taproot	15.7798	1.11		67.55	7.77		52815.2	4123.51
	CM basal stem	10.8257	1.23		63.95	6.42		23533.2	3981.34
	PT taproot	16.6055	1.31		74.45	5.62		64461.2	3831.22
	CM basal stem	13.8532	0.94		84.65	4.32		51010.3	4081.87
